# Supplementary material for: networkGWAS: a network-based approach to discover genetic associations
Source: Bioinformatics. 2023 Jun 7;39(6):btad370. doi: 10.1093/bioinformatics/btad370 (PMC10281858; doi:10.1093/bioinformatics/btad370)
Supplement: btad370_Supplementary_Data [file btad370_supplementary_data.zip]

Archive with 9 entries (5 files):
- enrichment_results.zip
- Supplementary.pdf
- enrichment_results/
- enrichment_results/__MACOSX/
- enrichment_results/__MACOSX/enrichment_results/
- enrichment_results/__MACOSX/enrichment_results/._S_cerevisiae_enrichment.pdf
- enrichment_results/enrichment_results/
- enrichment_results/enrichment_results/T2D_disease_db_enrichment.html
- enrichment_results/enrichment_results/S_cerevisiae_enrichment.pdf
